# Supplementary material for: Effect of Carboxymethylation on the Rheological Properties of Hyaluronan
Source: PLoS One. 2016 Sep 9;11(9):e0162849. doi: 10.1371/journal.pone.0162849 (PMC5017724; doi:10.1371/journal.pone.0162849)
Supplement: S1 Dataset — (XLSX) [file pone.0162849.s001.xlsx]

## Sheet: Figure 3
Viscosity vs shear rate - in 1X PBS
	HA	0	0.12	0.33	0.74
shear rate	HA (10)	mock (25)	low	medium (25)	high (25)
1/s
0.1	1.85	0.464567	0.49795	0.05544	0.143227
0.1589	1.85	0.635367	0.41455	0.137	0.1928
0.2525	2.033	0.670167	0.4683	0.1377	0.2108
0.3985	1.989	0.7185	0.5589	0.1898	0.2152
0.6323	2.047	0.723733	0.5427	0.171	0.2019
0.9999	2.044	0.739667	0.57065	0.17	0.207
1.584	2.034	0.748933	0.5774	0.183	0.2321
2.513	2.009	0.724567	0.5633	0.1752	0.2163
3.982	1.968	0.722667	0.56465	0.1687	0.215
6.31	1.903	0.724367	0.56595	0.1705	0.2154
10	1.806	0.724967	0.5678	0.171	0.2173
15.85	1.68	0.7261	0.5679	0.1702	0.2184
25.12	1.518	0.7267	0.56795	0.1724	0.2185
39.81	1.344	0.730833	0.56975	0.1781	0.2212
63.1	1.161	0.737933	0.57655	0.1897	0.2292
100	0.9865	0.740633	0.58325	0.2135	0.2479

## Sheet: Figure 5
Viscosity vs shear rate - in 1X PBS
shear rate	HA 10	HA 25	mock 10	mock 25	CMHA 25	CMHA 30	CMHA 35	CMHA 40
1/s
0.1	1.85	45.3867	0.3683	0.464567	0.27715	0.187167	0.244733	0.351833
0.1589	1.85	45.11	0.06116	0.635367	0.1217	0.21849	0.184827	0.460467
0.2525	2.033	44.39	0.07807	0.670167	0.133523	0.2285	0.2581	0.433533
0.3985	1.989	43.89	0.1918	0.7185	0.231367	0.2866	0.351867	0.494
0.6323	2.047	42.93	0.1684	0.723733	0.2122	0.2814	0.345933	0.476033
0.9999	2.044	41.5667	0.1728	0.739667	0.2148	0.289633	0.359933	0.499367
1.584	2.034	39.5267	0.199	0.748933	0.231967	0.302367	0.3792	0.499167
2.513	2.009	36.7767	0.1761	0.724567	0.2208	0.2885	0.366633	0.488867
3.982	1.968	32.9067	0.1729	0.722667	0.2172	0.280433	0.3638	0.4861
6.31	1.903	28.5967	0.1737	0.724367	0.2197	0.280433	0.367067	0.4863
10	1.806	23.7267	0.174	0.724967	0.2172	0.2782	0.3638	0.485233
15.85	1.68	18.8133	0.1746	0.7261
25.12	1.518	13.8967	0.1771	0.7267
39.81	1.344	10.0693	0.1823	0.730833
63.1	1.161	7.622	0.1962	0.737933
100	0.9865	5.90133	0.2312	0.740633

## Sheet: Figure 4
Viscosity vs CM modification
					For inset
Lot#	% subst.	visc at 25	MW		% subst.	visc at 25
			304-310
OG138	33.1	0.2285	0.3082		5	0.4732
OG143	37.1	0.2329	0.3039		25.4	0.2001
KG105	25.4	0.2001	0.3065		30.4	0.2028
KG109	30.4	0.2028	0.3105		33.1	0.2285
0.5A	5	0.4732	0.3078		37.1	0.2329
			315-325
110613A	46.5	0.5103	0.3238
110613B	46.6	0.4545	0.3148		0	0.7267
080813B	29.4	0.3059	0.3169		29.4	0.3059
080813C	54	0.3463	0.3177
mock	0	0.7267	0.3207
			330-350
WG055	27.2	0.211	0.3488		11.7	0.568
080813A	39	0.3242	0.3393		27.2	0.211
080813D	33.6	0.3348	0.3316		33.6	0.3348
080813E	46.6	0.5748	0.3392		39	0.3242
1A	11.7	0.568	0.3338
			<280
WG110	32.1	0.1776	0.2676		3.2	0.3276
1B	7.4	0.4044	0.2663		7.4	0.4044
0.5B	3.2	0.3276	0.243		32.1	0.1776
			280-300
WG107	33.1	0.1691	0.2789		31.1	0.1825
WG112	31.1	0.1825	0.2914		33.1	0.1691
OG140	33.1	0.1792	0.2798		33.1	0.1792
110613C	74.3	0.2534	0.2889
110613D	48	0.3193	0.2954

## Sheet: Figure 6
pH variations of CMHA in solution at 25 mg/ml
Viscosity at 25 1/s
KG105 in DI		WG107 in 0.9%NaCl		mockCMHA in 0.9%NaCl		110613C in 0.9%NaCl
pH	visc (Pa.s)	pH	visc (Pa.s)	pH	visc (Pa.s)	pH	visc (Pa.s)
2.25	0.1816	2.07	0.1732	2.02	1.331	2.05	0.1932
2.53	0.188367	2.31	0.1723	2.21	3.959	2.5	0.2006
2.75	0.1759	2.52	0.173	2.52	7.064	3.01	0.2129
3.01	0.177	2.74	0.1719	2.67	2.7225	3.49	0.2117
3.25	0.18615	2.99	0.1693	2.93	0.82095	4.01	0.2245
3.49	0.1944	3.22	0.1718	3.5	0.7231	4.51	0.2247
3.73	0.1957	3.51	0.1707	3.99	0.78695	5.01	0.223
4	0.205067	3.72	0.1701	4.51	0.81825	5.49	0.2288
5	0.208733	4.01	0.1692	4.92	0.85925	5.96	0.2369
6	0.205	4.22	0.1716	5.5	0.8793	6.59	0.23
6.9	0.2078	4.5	0.1717	5.92	0.8891	6.95	0.2324
9	0.2115	4.75	0.1714			7.51	0.2318
9.68	0.2052	5	0.1719			8.06	0.2264
		5.53	0.1724			8.5	0.2285
		6	0.1714			8.95	0.2287
		6.96	0.1775			9.4	0.2251
		7.98	0.1755			9.92	0.2221
		9.03	0.175
		10	0.1861

## Sheet: Figure 7
Crosslinked CMHA-S
shear rate	Type A	Type C	Type B
1/s
0.1001	30.2815	15.6767	6.417
0.1587	19.9615	10.768	4.357
0.2529	13.2825	7.334	2.93967
0.3985	9.139	5.325	2.19133
0.6316	6.528	3.89933	1.6836
0.9992	4.73225	2.92667	1.2939
1.585	3.5275	2.22033	1.05977
2.512	2.66225	1.712	0.841067
3.982	2.0686	1.34733	0.681833
6.31	1.62655	1.0747	0.567933
9.999	1.28527	0.860133	0.4742
CMHA from production lots
25 mg/ml in 1X PBS
shear rate	Type A	Type C	Type B
1/s
0.1
0.1586	0.10045	0.170833	0.1461
0.2512	0.145805	0.187933	0.12032
0.3984	0.176225	0.2149	0.191367
0.6308	0.16115	0.201433	0.175633
0.9991	0.175725	0.214333	0.190533
1.585	0.19255	0.224367	0.207433
2.512	0.185175	0.213967	0.204833
3.982	0.182375	0.2137	0.199567
6.309	0.1828	0.213233	0.199467
9.999	0.182725	0.212133	0.198267
15.85	0.18305	0.212833	0.198567
25.12	0.18505	0.213533	0.200433
39.81	0.189625	0.216833	0.2033
63.09	0.2013	0.2254	0.213033
99.99	0.222775	0.243467	0.234167
